# Supplementary material for: Charged Gold Nanoparticles Promote In Vitro Proliferation in Nardostachys jatamansi by Differentially Regulating Chlorophyll Content, Hormone Concentration, and Antioxidant Activity
Source: Antioxidants (Basel). 2022 Sep 30;11(10):1962. doi: 10.3390/antiox11101962 (PMC9598260; doi:10.3390/antiox11101962)
Supplement: Supplementary file 1 [file antioxidants-11-01962-s001.zip]

Archive with 1 entries (1 files):
- antioxidants-1922965-SI.pdf
